# Supplementary material for: Whole-Genome Sequencing and Concordance Between Antimicrobial Susceptibility Genotypes and Phenotypes of Bacterial Isolates Associated with Bovine Respiratory Disease
Source: G3 (Bethesda). 2017 Jul 26;7(9):3059–71. doi: 10.1534/g3.117.1137 (PMC5592931; doi:10.1534/g3.117.1137)
Supplement: Supplementary file 1 [file 3059FileS1.xlsx]

## Sheet: SupplTable3.tsv
File S1. Sequencing and ARG Prediction
Sample	ID	Species	Coverage	BRD Score	aph3-Ia	cat2	dfrA14	erm42	ermF	floR	ROB-1	strA	strB	sul2	tetH	Ampicillin	Ceftiofur	Chlortetracycline	Clindamycin	Danofloxacin	Enrofloxacin	Florfenicol	Gentamicin	Neomycin	Oxytetracycline	Penicillin	Spectinomycin	Sulfadimethoxine	Tiamulin	Tilmicosin	Trimeth/sulfa	Tulathromycin	Tylosin tartrate	Ampicillin	Ceftiofur	Chlortetracycline	Clindamycin	Danofloxacin	Enrofloxacin	Florfenicol	Gentamicin	Neomycin	Oxytetracycline	Penicillin	Spectinomycin	Sulfadimethoxine	Tiamulin	Tilmicosin	Trimeth/sulfa
0090HS	HS1	Histophilus somni	52.93	1	+	-	+	+	+	+	-	+	-	+	+	1	<=0.25	<=0.5	4	<=0.12	<=0.12	<=0.25	2	16	<=0.5	<=0.12	<=8	<=256	1	<=4	<=2	<=1	<=0.5	I	S	S	R	S	S	S	S	R	S	S	S	S	S	S	S
2125MH	MH1	Mannheimia haemolytica	103.35	7	+	-	-	-	-	-	+	+	+	+	+	>16	<=0.25	2	8	<=0.12	<=0.12	1	2	>32	8	>8	16	>256	16	16	<=2	4	>32	R	S	S	R	S	S	S	S	R	R	R	S	R	S	I	S
2125PM	PM1	Pasteurella multocida	51.47	6	+	-	-	+	-	+	-	+	+	+	+	<=0.25	<=0.25	8	>16	0.5	0.25	4	<=1	>32	>8	0.25	16	>256	32	64	<=2	8	>32	S	S	R	R	R	S	I	S	R	R	S	S	R	R	R	S
2133MB	MB1	Mycoplasma bovis	156.32	7	-	-	-	-	-	-	-	-	-	-	-	n/a	n/a	n/a	n/a	n/a	n/a	n/a	n/a	n/a	n/a	n/a	n/a	n/a	n/a	n/a	n/a	n/a	n/a	n/a	n/a	n/a	n/a	n/a	n/a	n/a	n/a	n/a	n/a	n/a	n/a	n/a	n/a	n/a	n/a
2154MB	MB2	Mycoplasma bovis	30.34	6	-	-	-	-	-	-	-	-	-	-	-	n/a	n/a	n/a	n/a	n/a	n/a	n/a	n/a	n/a	n/a	n/a	n/a	n/a	n/a	n/a	n/a	n/a	n/a	n/a	n/a	n/a	n/a	n/a	n/a	n/a	n/a	n/a	n/a	n/a	n/a	n/a	n/a	n/a	n/a
2154PM	PM2	Pasteurella multocida	23.82	7	+	-	-	+	-	+	-	+	+	+	+	<=0.25	<=0.25	4	>16	0.25	<=0.12	4	4	>32	>8	0.25	16	>256	32	64	<=2	8	>32	S	S	I	R	S	S	I	I	R	R	S	S	R	R	R	S
2165MH	MH2	Mannheimia haemolytica	21.25	9	+	-	-	-	-	-	+	+	+	+	+	>16	<=0.25	2	8	<=0.12	<=0.12	1	2	>32	>8	>8	32	>256	16	16	<=2	8	>32	R	S	S	R	S	S	S	S	R	R	R	S	R	S	I	S
2165PM	PM3	Pasteurella multocida	21.39	5	+	-	-	+	-	+	-	+	+	+	+	<=0.25	<=0.25	4	>16	<=0.12	<=0.12	2	<=1	>32	>8	<=0.12	<=8	>256	16	16	<=2	4	>32	S	S	I	R	S	S	S	S	R	R	S	S	R	S	I	S
2190MH	MH3	Mannheimia haemolytica	24.16	5	+	-	-	-	-	-	+	+	+	+	+	<=0.25	<=0.25	4	16	0.5	0.5	2	2	>32	>8	0.5	>64	>256	16	64	<=2	16	>32	S	S	I	R	R	I	S	S	R	R	I	I	R	S	R	S
2223MB	MB3	Mycoplasma bovis	65.37	1	-	-	-	-	-	-	-	-	-	-	-	n/a	n/a	n/a	n/a	n/a	n/a	n/a	n/a	n/a	n/a	n/a	n/a	n/a	n/a	n/a	n/a	n/a	n/a	n/a	n/a	n/a	n/a	n/a	n/a	n/a	n/a	n/a	n/a	n/a	n/a	n/a	n/a	n/a	n/a
2255MB	MB4	Mycoplasma bovis	62.66	1	-	-	-	-	-	-	-	-	-	-	-	n/a	n/a	n/a	n/a	n/a	n/a	n/a	n/a	n/a	n/a	n/a	n/a	n/a	n/a	n/a	n/a	n/a	n/a	n/a	n/a	n/a	n/a	n/a	n/a	n/a	n/a	n/a	n/a	n/a	n/a	n/a	n/a	n/a	n/a
2267PM	PM4	Pasteurella multocida	19.48	2	+	-	-	+	-	+	-	+	+	+	+	n/a	n/a	n/a	n/a	n/a	n/a	n/a	n/a	n/a	n/a	n/a	n/a	n/a	n/a	n/a	n/a	n/a	n/a	n/a	n/a	n/a	n/a	n/a	n/a	n/a	n/a	n/a	n/a	n/a	n/a	n/a	n/a	n/a	n/a
2297MB	MB5	Mycoplasma bovis	28.08	n/a	-	-	-	-	-	-	-	-	-	-	-	n/a	n/a	n/a	n/a	n/a	n/a	n/a	n/a	n/a	n/a	n/a	n/a	n/a	n/a	n/a	n/a	n/a	n/a	n/a	n/a	n/a	n/a	n/a	n/a	n/a	n/a	n/a	n/a	n/a	n/a	n/a	n/a	n/a	n/a
2297MH	MH4	Mannheimia haemolytica	28.08	9	+	+	-	-	-	-	+	+	+	+	+	<=0.25	<=0.25	4	16	0.5	1	2	4	>32	>8	0.25	>64	>256	32	64	<=2	16	>32	S	S	I	R	R	I	S	I	R	R	S	I	R	R	R	S
2297PM	PM5	Pasteurella multocida	45.49	n/a	+	-	-	+	-	+	-	+	+	+	+	n/a	n/a	n/a	n/a	n/a	n/a	n/a	n/a	n/a	n/a	n/a	n/a	n/a	n/a	n/a	n/a	n/a	n/a	n/a	n/a	n/a	n/a	n/a	n/a	n/a	n/a	n/a	n/a	n/a	n/a	n/a	n/a	n/a	n/a
2307MB	MB6	Mycoplasma bovis	42.2	n/a	-	-	-	-	-	-	-	-	-	-	-	n/a	n/a	n/a	n/a	n/a	n/a	n/a	n/a	n/a	n/a	n/a	n/a	n/a	n/a	n/a	n/a	n/a	n/a	n/a	n/a	n/a	n/a	n/a	n/a	n/a	n/a	n/a	n/a	n/a	n/a	n/a	n/a	n/a	n/a
23209MH	MH5	Mannheimia haemolytica	24.32	2	+	-	-	-	-	-	+	+	+	+	+	>16	<=0.25	2	8	<=0.12	<=0.12	1	2	>32	8	>8	32	>256	16	16	<=2	8	>32	R	S	S	R	S	S	S	S	R	R	R	S	R	S	I	S
232020MH	MH6	Mannheimia haemolytica	42.2	2	+	+	-	-	-	-	-	+	+	+	+	>16	<=0.25	2	8	<=0.12	<=0.12	1	2	>32	>8	>8	32	>256	16	16	<=2	8	>32	R	S	S	R	S	S	S	S	R	R	R	S	R	S	I	S
2320MB	MB7	Mycoplasma bovis	24.2	n/a	-	-	-	-	-	-	-	-	-	-	-	n/a	n/a	n/a	n/a	n/a	n/a	n/a	n/a	n/a	n/a	n/a	n/a	n/a	n/a	n/a	n/a	n/a	n/a	n/a	n/a	n/a	n/a	n/a	n/a	n/a	n/a	n/a	n/a	n/a	n/a	n/a	n/a	n/a	n/a
2320PM	PM6	Pasteurella multocida	24.2	7	+	-	-	+	-	+	-	+	+	+	+	<=0.25	<=0.25	4	>16	0.25	<=0.12	4	8	>32	>8	0.25	16	>256	32	64	<=2	4	>32	S	S	I	R	S	S	I	R	R	R	S	S	R	R	R	S
2335MB	MB8	Mycoplasma bovis	23.96	6	-	-	-	-	-	-	-	-	-	-	-	n/a	n/a	n/a	n/a	n/a	n/a	n/a	n/a	n/a	n/a	n/a	n/a	n/a	n/a	n/a	n/a	n/a	n/a	n/a	n/a	n/a	n/a	n/a	n/a	n/a	n/a	n/a	n/a	n/a	n/a	n/a	n/a	n/a	n/a
2335PM	PM7	Pasteurella multocida	23.96	3	+	-	-	+	-	+	-	+	+	+	+	0.5	<=0.25	4	>16	0.5	0.25	4	4	>32	>8	0.5	16	>256	32	>64	<=2	16	>32	S	S	I	R	R	S	I	I	R	R	I	S	R	R	R	S
2351MB	MB9	Mycoplasma bovis	139.38	1	-	-	-	-	-	-	-	-	-	-	-	n/a	n/a	n/a	n/a	n/a	n/a	n/a	n/a	n/a	n/a	n/a	n/a	n/a	n/a	n/a	n/a	n/a	n/a	n/a	n/a	n/a	n/a	n/a	n/a	n/a	n/a	n/a	n/a	n/a	n/a	n/a	n/a	n/a	n/a
2377MB	MB10	Mycoplasma bovis	69.91	6	-	-	-	-	-	-	-	-	-	-	-	n/a	n/a	n/a	n/a	n/a	n/a	n/a	n/a	n/a	n/a	n/a	n/a	n/a	n/a	n/a	n/a	n/a	n/a	n/a	n/a	n/a	n/a	n/a	n/a	n/a	n/a	n/a	n/a	n/a	n/a	n/a	n/a	n/a	n/a
2389MB	MB11	Mycoplasma bovis	46.32	5	-	-	-	-	-	-	-	-	-	-	-	n/a	n/a	n/a	n/a	n/a	n/a	n/a	n/a	n/a	n/a	n/a	n/a	n/a	n/a	n/a	n/a	n/a	n/a	n/a	n/a	n/a	n/a	n/a	n/a	n/a	n/a	n/a	n/a	n/a	n/a	n/a	n/a	n/a	n/a
2389PM	PM8	Pasteurella multocida	46.32	6	+	-	-	+	-	+	-	+	+	+	+	<=0.25	<=0.25	4	>16	0.5	0.25	0.5	2	>32	>8	0.25	<=8	>256	32	64	<=2	8	>32	S	S	I	R	R	S	S	S	R	R	S	S	R	R	R	S
2403MB	MB12	Mycoplasma bovis	23.96	8	-	-	-	-	-	-	-	-	-	-	-	n/a	n/a	n/a	n/a	n/a	n/a	n/a	n/a	n/a	n/a	n/a	n/a	n/a	n/a	n/a	n/a	n/a	n/a	n/a	n/a	n/a	n/a	n/a	n/a	n/a	n/a	n/a	n/a	n/a	n/a	n/a	n/a	n/a	n/a
2403PM	PM9	Pasteurella multocida	23.96	8	+	-	-	+	-	-	-	+	+	+	+	<=0.25	<=0.25	4	>16	<=0.12	<=0.12	0.5	4	>32	>8	0.25	16	>256	32	64	<=2	8	>32	S	S	I	R	S	S	S	I	R	R	S	S	R	R	R	S
2428MH	MH7	Mannheimia haemolytica	99.5	5	+	-	-	-	-	-	+	+	+	+	+	>16	<=0.25	2	8	<=0.12	<=0.12	2	2	>32	>8	>8	32	>256	16	16	<=2	8	>32	R	S	S	R	S	S	S	S	R	R	R	S	R	S	I	S
2428PM	PM10	Pasteurella multocida	16.96	6	+	-	-	+	-	+	-	+	+	+	+	<=0.25	<=0.25	4	>16	0.5	0.25	4	4	>32	>8	0.25	16	>256	32	>64	<=2	16	>32	S	S	I	R	R	S	I	I	R	R	S	S	R	R	R	S
2436MH	MH8	Mannheimia haemolytica	26.67	10	+	-	-	+	-	+	-	+	+	+	+	<=0.25	<=0.25	8	>16	1	0.5	>8	2	>32	>8	0.25	32	>256	16	>64	<=2	>64	>32	S	S	R	R	R	I	R	S	R	R	S	S	R	S	R	S
2450PM	PM11	Pasteurella multocida	18.55	3	+	-	-	+	-	+	-	+	+	+	+	<=0.25	<=0.25	4	>16	0.5	0.25	8	4	>32	>8	0.25	16	>256	32	64	<=2	16	>32	S	S	I	R	R	S	R	I	R	R	S	S	R	R	R	S
2497MB	MB13	Mycoplasma bovis	46.78	8	-	-	-	-	-	-	-	-	-	-	-	n/a	n/a	n/a	n/a	n/a	n/a	n/a	n/a	n/a	n/a	n/a	n/a	n/a	n/a	n/a	n/a	n/a	n/a	n/a	n/a	n/a	n/a	n/a	n/a	n/a	n/a	n/a	n/a	n/a	n/a	n/a	n/a	n/a	n/a
2497PM	PM12	Pasteurella multocida	46.78	7	+	-	-	+	-	+	-	+	+	+	+	<=0.25	<=0.25	4	>16	0.25	0.25	8	4	>32	>8	0.25	32	>256	32	>64	<=2	16	>32	S	S	I	R	S	S	R	I	R	R	S	S	R	R	R	S
2512MB	MB14	Mycoplasma bovis	15.93	6	-	-	-	-	-	-	-	-	-	-	-	n/a	n/a	n/a	n/a	n/a	n/a	n/a	n/a	n/a	n/a	n/a	n/a	n/a	n/a	n/a	n/a	n/a	n/a	n/a	n/a	n/a	n/a	n/a	n/a	n/a	n/a	n/a	n/a	n/a	n/a	n/a	n/a	n/a	n/a
2512MH	MH9	Mannheimia haemolytica	15.93	1	+	+	-	-	-	-	-	+	+	+	+	<=0.25	<=0.25	4	16	0.5	0.5	2	4	>32	>8	0.25	>64	>256	32	64	<=2	16	>32	S	S	I	R	R	I	S	I	R	R	S	I	R	R	R	S
2512PM	PM13	Pasteurella multocida	14.38	1	+	-	-	+	-	+	-	+	+	+	+	0.5	<=0.25	4	>16	0.5	0.25	8	4	>32	>8	0.25	16	>256	32	>64	<=2	16	>32	S	S	I	R	R	S	R	I	R	R	S	S	R	R	R	S
2526PM	PM14	Pasteurella multocida	25.02	2	+	-	-	+	-	+	-	+	+	+	+	<=0.25	<=0.25	4	>16	<=0.12	<=0.12	2	<=1	>32	>8	<=0.12	<=8	>256	8	16	<=2	<=1	>32	S	S	I	R	S	S	S	S	R	R	S	S	R	S	I	S
2543MH	MH10	Mannheimia haemolytica	18.8	n/a	+	-	-	+	-	+	-	+	+	+	+	<=0.25	<=0.25	8	>16	<=0.12	<=0.12	>8	2	>32	>8	0.25	32	>256	16	>64	<=2	>64	>32	S	S	R	R	S	S	R	S	R	R	S	S	R	S	R	S
2578MH	MH11	Mannheimia haemolytica	21.71	5	+	-	-	+	-	+	-	+	+	+	+	<=0.25	<=0.25	>8	>16	<=0.12	<=0.12	8	4	>32	>8	0.25	16	>256	16	>64	<=2	>64	>32	S	S	R	R	S	S	R	I	R	R	S	S	R	S	R	S
2578PM	PM15	Pasteurella multocida	23.75	5	+	-	-	+	-	+	-	+	+	+	+	<=0.25	<=0.25	8	>16	0.25	<=0.12	>8	8	>32	>8	0.25	16	>256	32	64	<=2	8	>32	S	S	R	R	S	S	R	R	R	R	S	S	R	R	R	S
2597MH	MH12	Mannheimia haemolytica	22.08	2	+	-	-	+	-	+	-	+	+	+	+	<=0.25	<=0.25	8	>16	<=0.12	<=0.12	8	2	>32	>8	0.25	32	>256	16	<=4	>2	>64	>32	S	S	R	R	S	S	R	S	R	R	S	S	R	S	S	R
2597PM	PM16	Pasteurella multocida	23.82	5	+	-	-	+	-	+	-	+	+	+	+	<=0.25	<=0.25	4	>16	0.5	0.25	8	4	>32	>8	0.25	32	>256	32	64	<=2	16	>32	S	S	I	R	R	S	R	I	R	R	S	S	R	R	R	S
2612MB	MB15	Mycoplasma bovis	7.41	n/a	-	-	-	-	-	-	-	-	-	-	-	n/a	n/a	n/a	n/a	n/a	n/a	n/a	n/a	n/a	n/a	n/a	n/a	n/a	n/a	n/a	n/a	n/a	n/a	n/a	n/a	n/a	n/a	n/a	n/a	n/a	n/a	n/a	n/a	n/a	n/a	n/a	n/a	n/a	n/a
2612MH	MH13	Mannheimia haemolytica	7.41	8	+	-	-	-	-	-	+	+	+	+	+	>16	<=0.25	4	>16	<=0.12	<=0.12	1	2	>32	>8	>8	16	>256	16	8	<=2	4	>32	R	S	I	R	S	S	S	S	R	R	R	S	R	S	S	S
2612PM	PM17	Pasteurella multocida	90.91	6	+	-	-	+	-	+	-	+	+	+	+	n/a	n/a	n/a	n/a	n/a	n/a	n/a	n/a	n/a	n/a	n/a	n/a	n/a	n/a	n/a	n/a	n/a	n/a	n/a	n/a	n/a	n/a	n/a	n/a	n/a	n/a	n/a	n/a	n/a	n/a	n/a	n/a	n/a	n/a
2633MH	MH14	Mannheimia haemolytica	18.37	6	+	-	-	-	-	-	-	+	+	+	+	<=0.25	<=0.25	4	16	0.5	0.5	2	4	>32	>8	1	>64	>256	32	>64	<=2	16	>32	S	S	I	R	R	I	S	I	R	R	R	I	R	R	R	S
2633PM	PM18	Pasteurella multocida	24.21	5	+	-	-	+	-	+	-	+	+	+	+	4	<=0.25	4	>16	0.5	0.5	8	4	>32	>8	8	32	>256	>32	>64	<=2	32	>32	R	S	I	R	R	I	R	I	R	R	R	S	R	R	R	S
2668PM	PM19	Pasteurella multocida	23.17	7	+	-	-	+	-	+	-	+	+	+	+	n/a	n/a	n/a	n/a	n/a	n/a	n/a	n/a	n/a	n/a	n/a	n/a	n/a	n/a	n/a	n/a	n/a	n/a	n/a	n/a	n/a	n/a	n/a	n/a	n/a	n/a	n/a	n/a	n/a	n/a	n/a	n/a	n/a	n/a
2683MH	MH15	Mannheimia haemolytica	19.32	9	+	-	-	-	-	-	+	+	+	+	+	>16	<=0.25	4	16	<=0.12	<=0.12	1	2	>32	>8	>8	16	>256	16	16	<=2	4	>32	R	S	I	R	S	S	S	S	R	R	R	S	R	S	I	S
2700MH	MH16	Mannheimia haemolytica	21.2	3	+	-	-	-	-	-	+	+	+	+	+	>16	<=0.25	2	8	<=0.12	<=0.12	1	2	>32	>8	>8	32	>256	8	16	<=2	8	>32	R	S	S	R	S	S	S	S	R	R	R	S	R	S	I	S
2769MB	MB16	Mycoplasma bovis	20.73	n/a	-	-	-	-	-	-	-	-	-	-	-	n/a	n/a	n/a	n/a	n/a	n/a	n/a	n/a	n/a	n/a	n/a	n/a	n/a	n/a	n/a	n/a	n/a	n/a	n/a	n/a	n/a	n/a	n/a	n/a	n/a	n/a	n/a	n/a	n/a	n/a	n/a	n/a	n/a	n/a
2769MH	MH17	Mannheimia haemolytica	20.73	n/a	+	+	-	-	-	-	-	+	+	+	+	<=0.25	<=0.25	2	1	<=0.12	<=0.12	<=0.25	<=1	>32	>8	<=0.12	>64	<=256	2	<=4	<=2	<=1	4	S	S	S	I	S	S	S	S	R	R	S	I	S	S	S	S
2887MB	MB17	Mycoplasma bovis	113.17	n/a	-	-	-	-	-	-	-	-	-	-	-	n/a	n/a	n/a	n/a	n/a	n/a	n/a	n/a	n/a	n/a	n/a	n/a	n/a	n/a	n/a	n/a	n/a	n/a	n/a	n/a	n/a	n/a	n/a	n/a	n/a	n/a	n/a	n/a	n/a	n/a	n/a	n/a	n/a	n/a
2887MH	MH18	Mannheimia haemolytica	113.17	9	+	-	-	-	-	-	+	+	+	+	+	>16	<=0.25	2	8	<=0.12	<=0.12	1	2	>32	>8	>8	32	>256	8	16	<=2	8	>32	R	S	S	R	S	S	S	S	R	R	R	S	R	S	I	S
2887PM	PM20	Pasteurella multocida	61.11	6	+	-	-	+	-	+	+	+	+	+	+	<=0.25	<=0.25	4	>16	0.25	<=0.12	4	2	>32	>8	0.25	<=8	>256	32	64	<=2	8	>32	S	S	I	R	S	S	I	S	R	R	S	S	R	R	R	S
2901PM	PM21	Pasteurella multocida	24.63	5	+	-	-	+	-	+	-	+	+	+	+	<=0.25	<=0.25	4	>16	0.5	0.25	8	4	>32	>8	0.25	32	>256	32	>64	<=2	16	>32	S	S	I	R	R	S	R	I	R	R	S	S	R	R	R	S
2930MB	MB18	Mycoplasma bovis	18.23	7	-	-	-	-	-	-	-	-	-	-	-	n/a	n/a	n/a	n/a	n/a	n/a	n/a	n/a	n/a	n/a	n/a	n/a	n/a	n/a	n/a	n/a	n/a	n/a	n/a	n/a	n/a	n/a	n/a	n/a	n/a	n/a	n/a	n/a	n/a	n/a	n/a	n/a	n/a	n/a
2930MH	MH19	Mannheimia haemolytica	18.23	7	+	-	-	-	-	-	+	+	+	+	+	>16	<=0.25	1	8	<=0.12	<=0.12	1	2	>32	8	>8	32	>256	8	16	<=2	8	>32	R	S	S	R	S	S	S	S	R	R	R	S	R	S	I	S
2930PM	PM22	Pasteurella multocida	28.66	7	+	-	-	+	-	+	-	+	+	+	+	<=0.25	<=0.25	4	>16	0.5	0.25	4	4	>32	>8	0.25	16	>256	32	>64	<=2	16	>32	S	S	I	R	R	S	I	I	R	R	S	S	R	R	R	S
2969MB	MB19	Mycoplasma bovis	14.85	7	-	-	-	-	-	-	-	-	-	-	-	n/a	n/a	n/a	n/a	n/a	n/a	n/a	n/a	n/a	n/a	n/a	n/a	n/a	n/a	n/a	n/a	n/a	n/a	n/a	n/a	n/a	n/a	n/a	n/a	n/a	n/a	n/a	n/a	n/a	n/a	n/a	n/a	n/a	n/a
2969MH	MH20	Mannheimia haemolytica	14.85	2	+	-	-	+	-	+	+	+	+	+	+	>16	<=0.25	2	16	<=0.12	<=0.12	1	<=1	>32	8	>8	32	>256	8	16	>2	8	>32	R	S	S	R	S	S	S	S	R	R	R	S	R	S	I	R
2969PM	PM23	Pasteurella multocida	23.91	6	+	-	-	+	-	+	-	+	+	+	+	<=0.25	<=0.25	4	>16	0.25	<=0.12	4	2	>32	>8	0.25	<=8	>256	32	64	<=2	8	>32	S	S	I	R	S	S	I	S	R	R	S	S	R	R	R	S
3022MH	MH21	Mannheimia haemolytica	21.37	7	+	-	-	-	-	-	+	+	+	+	+	>16	<=0.25	2	8	<=0.12	<=0.12	1	2	>32	>8	>8	32	>256	16	16	<=2	8	>32	R	S	S	R	S	S	S	S	R	R	R	S	R	S	I	S
3022PM	PM24	Pasteurella multocida	47.01	7	+	-	-	+	-	+	-	+	+	+	+	>16	<=0.25	2	8	<=0.12	<=0.12	2	2	>32	>8	>8	16	>256	16	16	>2	4	>32	R	S	S	R	S	S	S	S	R	R	R	S	R	S	I	R
3045MH	MH22	Mannheimia haemolytica	101.78	9	+	-	-	-	-	-	+	+	+	+	+	<=0.25	<=0.25	>8	>16	1	0.5	8	2	>32	>8	0.25	16	>256	16	>64	<=2	>64	>32	S	S	R	R	R	I	R	S	R	R	S	S	R	S	R	S
3045PM	PM25	Pasteurella multocida	24.67	5	+	-	-	+	-	+	-	+	+	+	+	<=0.25	<=0.25	4	>16	0.5	0.25	8	4	>32	>8	0.25	32	>256	32	>64	<=2	8	>32	S	S	I	R	R	S	R	I	R	R	S	S	R	R	R	S
3171HS	HS2	Histophilus somni	98.42	2	+	-	+	+	+	+	-	+	-	+	+	<=0.25	<=0.25	<=0.5	0.5	<=0.12	<=0.12	1	<=1	32	>8	<=0.12	>64	>256	<=0.5	<=4	<=2	4	>32	S	S	S	S	S	S	S	S	R	R	S	I	R	S	S	S
3216HS	HS3	Histophilus somni	22.84	7	+	-	+	+	+	+	-	+	-	+	+	<=0.25	<=0.25	2	1	<=0.12	<=0.12	1	8	>32	>8	0.25		>256	1	<=4	>2	4	4	S	S	S	I	S	S	S	R	R	R	S	I	R	S	S	R
3260HS	HS4	Histophilus somni	127.85	6	-	-	-	-	-	-	-	-	-	-	-	<=0.25	<=0.25	<=0.5	1	<=0.12	<=0.12	0.5	<=1	8	<=0.5	<=0.12	16	>256	1	<=4	<=2	4	2	S	S	S	I	S	S	S	S	R	S	S	S	R	S	S	S
32754MH	MH23	Mannheimia haemolytica	20.82	1	+	+	-	-	-	-	-	+	+	+	+	n/a	n/a	n/a	n/a	n/a	n/a	n/a	n/a	n/a	n/a	n/a	n/a	n/a	n/a	n/a	n/a	n/a	n/a	n/a	n/a	n/a	n/a	n/a	n/a	n/a	n/a	n/a	n/a	n/a	n/a	n/a	n/a	n/a	n/a
327511MH	MH24	Mannheimia haemolytica	17.72	10	+	-	-	-	-	-	+	+	+	+	+	>16	<=0.25	4	16	<=0.12	<=0.12	1	2	>32	>8	>8	32	>256	16	16	<=2	4	>32	R	S	I	R	S	S	S	S	R	R	R	S	R	S	I	S
327518MH	MH25	Mannheimia haemolytica	86.31	1	+	+	-	-	-	-	-	+	+	+	+	n/a	n/a	n/a	n/a	n/a	n/a	n/a	n/a	n/a	n/a	n/a	n/a	n/a	n/a	n/a	n/a	n/a	n/a	n/a	n/a	n/a	n/a	n/a	n/a	n/a	n/a	n/a	n/a	n/a	n/a	n/a	n/a	n/a	n/a
3275HS	HS5	Histophilus somni	29.64	9	+	-	+	+	+	+	-	+	-	-	+	n/a	n/a	n/a	n/a	n/a	n/a	n/a	n/a	n/a	n/a	n/a	n/a	n/a	n/a	n/a	n/a	n/a	n/a	n/a	n/a	n/a	n/a	n/a	n/a	n/a	n/a	n/a	n/a	n/a	n/a	n/a	n/a	n/a	n/a
3275PM	PM26	Pasteurella multocida	16.85	7	+	-	-	+	-	+	-	+	+	+	+	0.5	<=0.25	8	>16	0.5	0.25	8	<=1	>32	>8	0.25	16	>256	32	64	<=2	8	>32	S	S	R	R	R	S	R	S	R	R	S	S	R	R	R	S
3308MB	MB20	Mycoplasma bovis	18.98	0	-	-	-	-	-	-	-	-	-	-	-	n/a	n/a	n/a	n/a	n/a	n/a	n/a	n/a	n/a	n/a	n/a	n/a	n/a	n/a	n/a	n/a	n/a	n/a	n/a	n/a	n/a	n/a	n/a	n/a	n/a	n/a	n/a	n/a	n/a	n/a	n/a	n/a	n/a	n/a
3347PM	PM27	Pasteurella multocida	18.98	n/a	+	-	-	+	-	-	-	+	+	+	+	<=0.25	<=0.25	>8	>16	<=0.12	<=0.12	0.5	<=1	>32	>8	<=0.12	16	>256	32	32	<=2	<=1	>32	S	S	R	R	S	S	S	S	R	R	S	S	R	R	R	S
3369MH	MH26	Mannheimia haemolytica	17.55	6	+	-	-	-	-	-	+	+	+	+	+	>16	<=0.25	2	8	<=0.12	<=0.12	1	2	>32	>8	>8	32	>256	16	16	<=2	8	>32	R	S	S	R	S	S	S	S	R	R	R	S	R	S	I	S
3384MH	MH27	Mannheimia haemolytica	47.73	8	+	-	-	-	-	-	+	+	+	+	+	16	<=0.25	4	8	<=0.12	<=0.12	1	2	>32	>8	>8	16	>256	16	16	<=2	4	>32	R	S	I	R	S	S	S	S	R	R	R	S	R	S	I	S
3384PM	PM28	Pasteurella multocida	28.05	6	+	-	-	+	-	+	-	+	+	+	+	<=0.25	<=0.25	4	>16	0.5	0.25	4	2	>32	>8	0.25	16	>256	>32	64	<=2	16	>32	S	S	I	R	R	S	I	S	R	R	S	S	R	R	R	S
3473HS	HS6	Histophilus somni	22.92	6	+	-	-	-	-	-	-	+	+	+	+	<=0.25	<=0.25	4	1	<=0.12	<=0.12	2	8	>32	>8	<=0.12	>64	>256	2	<=4	>2	8	16	S	S	I	I	S	S	S	R	R	R	S	I	R	S	S	R
3483MH	MH28	Mannheimia haemolytica	16.71	10	+	-	-	-	-	-	+	+	+	+	+	>16	<=0.25	2	8	<=0.12	<=0.12	1	2	>32	>8	>8	32	>256	16	32	<=2	8	>32	R	S	S	R	S	S	S	S	R	R	R	S	R	S	R	S
3483PM	PM29	Pasteurella multocida	20.67	0	+	-	-	+	-	-	-	+	+	+	+	<=0.25	<=0.25	8	>16	1	0.5	<=0.25	<=1	>32	>8	<=0.12	<=8	>256	16	<=4	<=2	<=1	>32	S	S	R	R	R	I	S	S	R	R	S	S	R	S	S	S
3556HS	HS7	Histophilus somni	141.98	8	+	-	-	-	-	-	-	+	+	+	+	<=0.25	<=0.25	1	2	0.25	<=0.12	<=0.25	16	>32	8	<=0.12	>64	>256	4	8	<=2	4	16	S	S	S	I	S	S	S	R	R	R	S	I	R	S	S	S
3570HS	HS8	Histophilus somni	24.15	2	+	-	+	+	+	+	-	+	-	+	+	n/a	n/a	n/a	n/a	n/a	n/a	n/a	n/a	n/a	n/a	n/a	n/a	n/a	n/a	n/a	n/a	n/a	n/a	n/a	n/a	n/a	n/a	n/a	n/a	n/a	n/a	n/a	n/a	n/a	n/a	n/a	n/a	n/a	n/a
3605HS	HS9	Histophilus somni	56.9	6	+	-	+	+	+	+	-	+	+	+	+	<=0.25	<=0.25	1	1	0.25	<=0.12	0.5	16	>32	>8	<=0.12	>64	>256	2	8	<=2	8	16	S	S	S	I	S	S	S	R	R	R	S	I	R	S	S	S
3669HS	HS10	Histophilus somni	105.46	6	+	-	+	+	+	+	-	+	-	+	+	n/a	n/a	n/a	n/a	n/a	n/a	n/a	n/a	n/a	n/a	n/a	n/a	n/a	n/a	n/a	n/a	n/a	n/a	n/a	n/a	n/a	n/a	n/a	n/a	n/a	n/a	n/a	n/a	n/a	n/a	n/a	n/a	n/a	n/a
3692HS	HS11	Histophilus somni	20.65	6	+	-	+	+	+	+	-	+	-	+	+	<=0.25	<=0.25	4	1	<=0.12	<=0.12	2	8	>32	>8	<=0.12	>64	>256	4	8	>2	8	8	S	S	I	I	S	S	S	R	R	R	S	I	R	S	S	R
3758HS	HS12	Histophilus somni	130.58	9	+	-	+	+	+	+	-	+	-	+	+	<=0.25	<=0.25	1	0.5	<=0.12	<=0.12	0.5	8	32	>8	<=0.12	>64	>256	<=0.5	<=4	>2	4	>32	S	S	S	S	S	S	S	R	R	R	S	I	R	S	S	R
3768HS	HS13	Histophilus somni	17.34	0	+	-	-	-	-	-	-	+	+	+	+	<=0.25	<=0.25	4	2	<=0.12	<=0.12	2	8	>32	>8	<=0.12	>64	>256	2	8	>2	16	>32	S	S	I	I	S	S	S	R	R	R	S	I	R	S	S	R
3782HS	HS14	Histophilus somni	19.63	5	+	-	+	+	+	+	-	+	-	+	+	<=0.25	8	1	0.5	<=0.12	<=0.12	1	8	>32	8	<=0.12	>64	>256	1	<=4	>2	4	8	S	R	S	S	S	S	S	R	R	R	S	I	R	S	S	R
3849HS	HS15	Histophilus somni	108.62	1	+	-	+	+	+	+	-	+	-	+	+	<=0.25	<=0.25	4	2	0.25	<=0.12	2	8	>32	>8	<=0.12	>64	>256	2	8	>2	16	32	S	S	I	I	S	S	S	R	R	R	S	I	R	S	S	R
3874HS	HS16	Histophilus somni	19.47	7	+	-	-	-	-	-	-	+	+	+	+	<=0.25	<=0.25	1	2	0.25	<=0.12	0.5	16	>32	>8	<=0.12	>64	>256	2	16	<=2	16	32	S	S	S	I	S	S	S	R	R	R	S	I	R	S	I	S
68BPM	PM30	Pasteurella multocida	23.53	n/a	-	-	-	-	-	-	-	-	-	-	-	n/a	n/a	n/a	n/a	n/a	n/a	n/a	n/a	n/a	n/a	n/a	n/a	n/a	n/a	n/a	n/a	n/a	n/a	n/a	n/a	n/a	n/a	n/a	n/a	n/a	n/a	n/a	n/a	n/a	n/a	n/a	n/a	n/a	n/a
69APM	PM31	Pasteurella multocida	20.46	n/a	+	-	-	+	-	+	-	+	+	+	+	n/a	n/a	n/a	n/a	n/a	n/a	n/a	n/a	n/a	n/a	n/a	n/a	n/a	n/a	n/a	n/a	n/a	n/a	n/a	n/a	n/a	n/a	n/a	n/a	n/a	n/a	n/a	n/a	n/a	n/a	n/a	n/a	n/a	n/a
654BPM	PM32	Pasteurella multocida	29.16	n/a	-	-	-	-	-	-	-	-	-	-	-	n/a	n/a	n/a	n/a	n/a	n/a	n/a	n/a	n/a	n/a	n/a	n/a	n/a	n/a	n/a	n/a	n/a	n/a	n/a	n/a	n/a	n/a	n/a	n/a	n/a	n/a	n/a	n/a	n/a	n/a	n/a	n/a	n/a	n/a
657BPM	PM33	Pasteurella multocida	28.65	n/a	-	-	-	-	-	-	-	-	-	-	-	n/a	n/a	n/a	n/a	n/a	n/a	n/a	n/a	n/a	n/a	n/a	n/a	n/a	n/a	n/a	n/a	n/a	n/a	n/a	n/a	n/a	n/a	n/a	n/a	n/a	n/a	n/a	n/a	n/a	n/a	n/a	n/a	n/a	n/a
8522APM	PM34	Pasteurella multocida	23.42	n/a	+	-	-	-	-	-	-	+	+	+	+	n/a	n/a	n/a	n/a	n/a	n/a	n/a	n/a	n/a	n/a	n/a	n/a	n/a	n/a	n/a	n/a	n/a	n/a	n/a	n/a	n/a	n/a	n/a	n/a	n/a	n/a	n/a	n/a	n/a	n/a	n/a	n/a	n/a	n/a
63667MH	MH29	Mannheimia haemolytica	20.98	n/a	-	-	-	-	-	-	-	-	-	-	-	n/a	n/a	n/a	n/a	n/a	n/a	n/a	n/a	n/a	n/a	n/a	n/a	n/a	n/a	n/a	n/a	n/a	n/a	n/a	n/a	n/a	n/a	n/a	n/a	n/a	n/a	n/a	n/a	n/a	n/a	n/a	n/a	n/a	n/a
J1APM	PM35	Pasteurella multocida	21.62	n/a	-	-	-	-	-	-	-	-	-	-	-	n/a	n/a	n/a	n/a	n/a	n/a	n/a	n/a	n/a	n/a	n/a	n/a	n/a	n/a	n/a	n/a	n/a	n/a	n/a	n/a	n/a	n/a	n/a	n/a	n/a	n/a	n/a	n/a	n/a	n/a	n/a	n/a	n/a	n/a
Species, assembly coverage, ARG prevalence, antimicrobial MIC and susceptibility result for each of the 100 samples that were part of this study.
[truncated: 2 more columns]
