# Supplementary material for: Whole-Genome Sequencing and Concordance Between Antimicrobial Susceptibility Genotypes and Phenotypes of Bacterial Isolates Associated with Bovine Respiratory Disease
Source: G3 (Bethesda). 2017 Jul 26;7(9):3059–71. doi: 10.1534/g3.117.1137 (PMC5592931; doi:10.1534/g3.117.1137)
Supplement: Supplementary file 8 [file 3059TableS1.xlsx]

## Sheet: SupplTable1.tsv
Table S1. Minimum inhibitory concentrations
MICa[mcg/ml]	Ampicillin	Ceftiofur	Chlortetracycline	Clindamycin	Danofloxacin	Enrofloxacin	Florfenicol	Gentamicin	Neomycin	Oxytetracycline	Penicillin	Spectinomycin	Sulfadimethoxine	Tiamulin	Tilmicosin	TMSb	Tulathromycin	Tylosin Tartrate
0.12					34 (0.53)	43 (0.67)					17 (0.27)
0.25	42 (0.66)	63 (0.98)			10 (0.16)	13 (0.2)	4 (0.06)				26 (0.41)
0.5	3 (0.05)	0 (0)	3 (0.05)	3 (0.05)	17 (0.27)	7 (0.11)	7 (0.11)			2 (0.03)	2 (0.03)			2 (0.03)				1 (0.02)
1	1 (0.02)	0 (0)	6 (0.09)	6 (0.09)	3 (0.05)	1 (0.02)	18 (0.28)	10 (0.16)		0 (0)	1 (0.02)			4 (0.06)			5 (0.08)	0 (0)
2	0 (0)	0 (0)	14 (0.22)	4 (0.06)	0 (0)	0 (0)	12 (0.19)	26 (0.41)		0 (0)	0 (0)			6 (0.09)		54 (0.84)	0 (0)	1 (0.02)
4	1 (0.02)	0 (0)	31 (0.48)	1 (0.02)			9 (0.14)	16 (0.25)		0 (0)	0 (0)			2 (0.03)	10 (0.16)	10 (0.16)	14 (0.22)	2 (0.03)
8	0 (0)	1 (0.02)	7 (0.11)	13 (0.2)			11 (0.17)	9 (0.14)	1 (0.02)	6 (0.09)	1 (0.02)	7 (0.11)		5 (0.08)	6 (0.09)		23 (0.36)	2 (0.03)
16	1 (0.02)	0 (0)	3 (0.05)	7 (0.11)			3 (0.05)	3 (0.05)	1 (0.02)	56 (0.88)	17 (0.27)	21 (0.33)		21 (0.33)	18 (0.28)		16 (0.25)	3 (0.05)
32	16 (0.25)			30 (0.47)				0 (0)	2 (0.03)			20 (0.31)		22 (0.34)	2 (0.03)		1 (0.02)	2 (0.03)
64									60 (0.94)			0 (0)		2 (0.03)	15 (0.23)		0 (0)	53 (0.83)
128												16 (0.25)			13 (0.2)		5 (0.08)
256													2 (0.03)
512													62 (0.97)
Minimum inhibitory concentrations as obtained from broth microdilution testing, using the SensititreTM bovine/porcine plate format: The lowest MIC values for each antimicrobial drug indicate the lowest concentration included on the testing plate, and therefore actual MIC values could be lower than this value. The highest MIC values listed for each antimicrobial drug indicate MIC test results that…
