# Supplementary material for: Whole-Genome Sequencing and Concordance Between Antimicrobial Susceptibility Genotypes and Phenotypes of Bacterial Isolates Associated with Bovine Respiratory Disease
Source: G3 (Bethesda). 2017 Jul 26;7(9):3059–71. doi: 10.1534/g3.117.1137 (PMC5592931; doi:10.1534/g3.117.1137)
Supplement: Supplementary file 9 [file 3059TableS2.xlsx]

## Sheet: SupplTable3.tsv
Table S2. De novo assembly statistics
Sample	Contigs	Coverage	Total Length	N50	Min Contig	Max Contig
0090HS	63	52.93	1762848	80523	1051	245457
2125MH	82	103.35	2663950	96824	1015	331035
2125PM	27	51.47	2300061	174829	1070	373850
2133MB	73	156.32	950746	30473	1006	63228
2154MB	70	30.34	943236	30898	1017	62828
2154PM	32	23.82	2281890	174687	1199	509182
2165MH	101	21.25	2660551	73902	1049	330594
2165PM	29	21.39	2293450	174685	1070	509186
2190MH	100	24.16	2668962	74283	1049	330529
2223MB	75	65.37	948204	27802	1011	53242
2255MB	85	62.66	976786	27834	1024	62865
2267PM	45	19.48	2381947	133706	1113	321032
2297MB	73	83.8	944405	27728	1075	63146
2297MH	217	28.08	2830135	61128	1007	149810
2297PM	29	45.49	2293007	200161	1070	381447
2307MB	76	21.63	953454	27877	1002	62393
23209MH	107	42.2	2595268	62971	1052	149909
232020MH	104	24.32	2658037	61756	1131	330451
2320MB	73	74.58	939184	27879	1091	63185
2320PM	34	24.2	2281388	174687	1070	500000
2335MB	75	61.51	946134	27834	1011	62938
2335PM	30	23.96	2294214	174685	1070	500017
2351MB	71	62.46	924455	26595	1107	48088
2377MB	71	139.38	937741	27727	1128	63228
2389MB	71	69.91	944815	28397	1011	62393
2389PM	26	46.32	2301059	202034	1070	509367
2403MB	70	60.55	937079	27600	1142	62393
2403PM	38	23.96	2387582	140895	1070	500013
2428MH	81	99.5	2672676	87540	1049	330733
2428PM	38	16.96	2387582	140895	1070	500133
2436MH	90	26.67	2594818	96824	1014	330406
2450PM	32	18.55	2294932	174685	1070	499985
2497MB	74	88.22	943530	27727	1090	63217
2497PM	29	46.78	2299897	193867	1199	525920
2512MB	77	62.86	927047	22500	1027	48431
2512MH	117	15.93	2586247	56887	1052	149938
2512PM	32	14.38	2295035	167276	1199	499999
2526PM	32	25.02	2293506	174688	1070	333097
2543MH	92	18.8	2594054	74009	1014	330283
2578MH	92	21.71	2591881	74057	1070	330282
2578PM	31	23.75	2294290	240662	1070	526146
2597MH	98	22.08	2592850	72762	1014	330284
2597PM	30	23.82	2295411	202082	1199	500004
2612MB	71	55.45	936988	27225	1090	52993
2612MH	135	7.41	2649592	48140	1058	330274
2612PM	25	90.91	2300607	202106	1199	526026
2633MH	123	18.37	2604579	61292	1112	149624
2633PM	30	24.21	2292485	174685	1070	499983
2668PM	32	23.17	2294104	174685	1070	499999
2683MH	106	19.32	2660324	64422	1049	330406
2700MH	99	21.2	2659469	75010	1250	330531
2769MB	76	91.2	941540	27729	1090	62655
2769MH	109	20.73	2569141	57001	1038	149814
2887MB	74	83.29	946659	27729	1027	62616
2887MH	80	113.17	2664753	96824	1049	330683
2887PM	39	61.11	2424893	141272	1070	260731
2901PM	29	24.63	2295420	174685	1070	509186
2930MB	76	52.3	947379	28032	1046	62616
2930MH	115	18.23	2654581	53191	1083	315167
2930PM	30	28.66	2302635	174685	1070	526034
2969MB	70	37.82	916337	22500	1141	48089
2969MH	114	14.85	2657654	55761	1015	207856
2969PM	38	23.91	2409600	116914	1070	270697
3022MH	105	21.37	2662719	64384	1282	330408
3022PM	33	47.01	2416171	195215	1199	333097
3045MH	70	101.78	2604733	102005	1070	330865
3045PM	29	24.67	2295827	201535	1070	509187
3171HS	60	98.42	2263911	111082	1040	235363
3216HS	80	22.84	1144238	32755	1775	485598
3260HS	63	127.85	2233472	80580	1017	166689
32754MH	118	17.72	2575186	53384	1052	149962
327511MH	78	86.31	2665134	96824	1015	330458
327518MH	112	20.82	2581366	61128	1052	149938
3275HS	77	29.64	2256250	80531	1275	290321
3275PM	31	16.85	2293925	174685	1070	500007
3308MB	75	88.56	959003	28079	1090	62616
3347PM	36	18.98	2332691	174687	1199	500006
3369MH	111	17.55	2655313	55713	1095	330408
3384MH	77	47.73	2664230	89096	1131	330710
3384PM	30	28.05	2292293	174685	1070	500102
3473HS	40	22.92	2102253	105426	1047	324953
3483MH	119	16.71	2652631	51387	1049	330452
3483PM	43	20.67	2461959	119391	1070	481604
3556HS	29	141.98	2169977	117876	1114	173051
3570HS	78	24.15	2261347	90694	1051	216947
3605HS	300	56.9	2368610	28454	1001	141262
3669HS	66	105.46	2275685	107458	1047	362264
3692HS	80	20.65	2253525	80521	886	362229
3758HS	60	130.58	2269197	111334	1020	362263
3768HS	58	17.34	2145280	79066	1037	485753
3782HS	70	19.63	2258645	111200	1051	245457
3849HS	63	108.62	2268952	110101	1051	245458
3874HS	45	19.47	2148750	103401	1047	362264
68BPM	26	20.98	2303096	185286	1000	509160
69APM	31	29.16	2294116	174685	1000	499971
654BPM	41	28.65	2283391	156853	1199	499985
657BPM	41	23.53	2286479	156853	1070	500062
8522APM	28	20.46	2289856	141020	1199	509165
63667MH	97	23.42	2597465	74085	1048	330450
J1APM	41	21.62	2283087	156853	1015	509160
Assembly statistics for each sample sequenced in this study from de novo assembled contigs. Total Length is the total of all contig lengths; N50 is 50% of the mass of distribution of the contig lengths; Min Contig and Max Contig is the length of the short and longest contigs in each assembly.
