# Supplementary material for: Whole-Genome Sequencing and Concordance Between Antimicrobial Susceptibility Genotypes and Phenotypes of Bacterial Isolates Associated with Bovine Respiratory Disease
Source: G3 (Bethesda). 2017 Jul 26;7(9):3059–71. doi: 10.1534/g3.117.1137 (PMC5592931; doi:10.1534/g3.117.1137)
Supplement: Supplementary file 10 [file 3059TableS3.xlsx]

## Sheet: SupplTable4.tsv
Table S3. H. somni Concordance
		Pheno: S		Pheno: R
Class	Antibiotic	Geno:R	Geno:S	Geno:R	Geno:S	Discordant (%)	Concordant (%)	P-value
Betalactam	Ampicillin	0	13	0	0	0	100	n/c
Betalactam	Ceftiofur	0	12	0	1	8	92	1
Betalactam	Penicillin	0	13	0	0	0	100	n/c
Tetracycline	Chlortetracycline	12	1	0	0	92	8	<0.001
Tetracycline	Oxytetracycline	1	1	11	0	8	92	0.5
Fluoroquinolone	Danofloxacin	0	13	0	0	0	100	n/c
Fluoroquinolone	Enrofloxacin	0	13	0	0	0	100	n/c
Phenicol	Florfenicol	8	5	0	0	46	54	0.004
Aminoglycoside	Gentamicin	0	3	0	10	77	23	0.007
Aminoglycoside	Neomycin	0	0	12	1	8	92	1
Aminoglycoside	Spectinomycin	0	13	0	0	0	100	n/c
Sulfonamide	Sulfadimethoxine	1	0	11	1	15	85	0.92
Trimeth/Sulf	TMS	3	3	5	2	39	61	0.5
Pleuromutilin	Tiamulin	0	13	0	0	0	100	n/c
MLS	Clindamycin	7	0	1	0	54	46	0.008
MLS	Tilmicosin	8	5	0	0	62	39	0.004
MLS	Tulathromycin	8	5	0	0	62	39	0.004
MLS	Tylosin tartrate	5	3	3	2	54	46	0.29
Concordance of phenotypic and susceptibility results for Histophilus somni. Pheno = phenotype; Geno = genotype; S = susceptible; R = resistant; MLS = macrolide-lincosamide-streptogramin; TMS = trimethoprim-sulfisoxazole; Trimeth/sulf = trimethoprim/sulfonamide.
