# Supplementary material for: Whole-Genome Sequencing and Concordance Between Antimicrobial Susceptibility Genotypes and Phenotypes of Bacterial Isolates Associated with Bovine Respiratory Disease
Source: G3 (Bethesda). 2017 Jul 26;7(9):3059–71. doi: 10.1534/g3.117.1137 (PMC5592931; doi:10.1534/g3.117.1137)
Supplement: Supplementary file 11 [file 3059TableS4.xlsx]

## Sheet: SupplTable5.tsv
Table S4. M. haemolytica Concordance
		Pheno: S		Pheno: R
Class	Antibiotic	Geno:R	Geno:S	Geno:R	Geno:S	Discordant (%)	Concordant (%)	P-value
Betalactam	Ampicillin	3	7	15	1	15	85	0.38
Betalactam	Ceftiofur	18	8	0	0	69	31	<0.001
Betalactam	Penicillin	3	6	15	2	19	81	0.34
Tetracycline	Chlortetracycline	21	0	5	0	81	19	<0.001
Tetracycline	Oxytetracycline	0	0	26	0	0	100	n/c
Fluoroquinolone	Danofloxacin	0	20	0	6	23	77	0.06
Fluoroquinolone	Enrofloxacin	0	26	0	0	0	100	n/c
Phenicol	Florfenicol	0	21	5	0	0	100	0.32
Aminoglycoside	Gentamicin	0	26	0	0	0	100	n/c
Aminoglycoside	Neomycin	0	0	26	0	0	100	n/c
Aminoglycoside	Spectinomycin	0	26	0	0	0	100	0.3
Sulfonamide	Sulfadimethoxine	0	1	25	0	0	100	0.32
Trimeth/Sulf	TMS	8	16	1	1	35	65	0.02
Pleuromutilin	Tiamulin	0	23	0	3	12	88	0.32
MLS	Clindamycin	0	1	5	20	77	23	<0.001
MLS	Tilmicosin	1	16	4	5	23	77	0.13
MLS	Tulathromycin	0	21	5	0	0	100	0.32
MLS	Tylosin tartrate	0	1	5	20	77	23	<0.001
Concordance of phenotypic and susceptibility results for Mannheimia haemolytica. Pheno = phenotype; Geno = genotype; S = susceptible; R = resistant; MLS = macrolide-lincosamide-streptogramin; TMS = trimethoprim-sulfisoxazole; Trimeth/sulf = trimethoprim/sulfonamide.
