# Supplementary material for: Whole-Genome Sequencing and Concordance Between Antimicrobial Susceptibility Genotypes and Phenotypes of Bacterial Isolates Associated with Bovine Respiratory Disease
Source: G3 (Bethesda). 2017 Jul 26;7(9):3059–71. doi: 10.1534/g3.117.1137 (PMC5592931; doi:10.1534/g3.117.1137)
Supplement: Supplementary file 12 [file 3059TableS5.xlsx]

## Sheet: SupplTable6.tsv
Table S5. P. multocida Concordance
		Pheno: S		Pheno: R
Class	Antibiotic	Geno:R	Geno:S	Geno:R	Geno:S	Discordant (%)	Concordant (%)	P-value
Betalactam	Ampicillin	1	22	0	2	12	88	0.63
Betalactam	Ceftiofur	1	24	0	0	4	96	0.5
Betalactam	Penicillin	1	22	0	2	12	88	0.63
Tetracycline	Chlortetracycline	20	0	5	0	80	20	<0.001
Tetracycline	Oxytetracycline	0	0	25	0	0	100	n/c
Fluoroquinolone	Danofloxacin	0	11	0	14	56	44	<0.001
Fluoroquinolone	Enrofloxacin	0	25	0	0	0	100	n/c
Phenicol	Florfenicol	16	0	9	0	64	36	<0.001
Aminoglycoside	Gentamicin	0	23	0	2	8	92	0.57
Aminoglycoside	Neomycin	0	0	25	0	0	100	n/c
Aminoglycoside	Spectinomycin	0	25	0	0	0	100	n/c
Sulfonamide	Sulfadimethoxine	0	0	24	1	4	96	1
Trimeth/Sulf	TMS	22	2	1	0	88	12	<0.001
Pleuromutilin	Tiamulin	0	4	0	21	84	16	<0.001
MLS	Clindamycin	0	0	25	0	0	100	n/c
MLS	Tilmicosin	4	0	21	0	16	84	0.06
MLS	Tulathromycin	25	0	0	0	100	0	<0.001
MLS	Tylosin tartrate	0	0	25	0	0	100	n/c
Concordance of phenotypic and susceptibility results for Pasteurella multocida. Pheno = phenotype; Geno = genotype; S = susceptible; R = resistant; MLS = macrolide-lincosamide-streptogramin; TMS = trimethoprim-sulfisoxazole; Trimeth/sulf = trimethoprim/sulfonamide.
